# Supplementary material for: Comprehensive UPLC-MS/MS Method for Quantifying Four Key Intestinal Permeability Markers in Caco-2 Models
Source: Molecules. 2025 Aug 24;30(17):3477. doi: 10.3390/molecules30173477 (PMC12430079; doi:10.3390/molecules30173477)
Supplement: Supplementary file 1 [file molecules-30-03477-s001.zip]

Archive with 1 entries (1 files):
- molecules-3808506-supplementary.pdf
